# Supplementary material for: Safety and Efficacy of Stem Cell Therapy in Ischemic Stroke: A Comprehensive Systematic Review and Meta-Analysis
Source: J Clin Med. 2025 Mar 20;14(6):2118. doi: 10.3390/jcm14062118 (PMC11943215; doi:10.3390/jcm14062118)
Supplement: Supplementary file 1 [file jcm-14-02118-s001.zip]

Archive with 1 entries (1 files):
- jcm-3531848-supplementary.pdf
